# Supplementary material for: Patient-reported outcomes and symptom clusters pattern of chemotherapy-induced toxicity in patients with early breast cancer
Source: PLoS One. 2024 Feb 23;19(2):e0298928. doi: 10.1371/journal.pone.0298928 (PMC10890761; doi:10.1371/journal.pone.0298928)
Supplement: S1 Dataset — (XLS) [file pone.0298928.s006.xls]

## Sheet: Table 1-3
ID	age	bmicont	cycle	cmrbd	marital	edu	occup	molsub	stage	surg	regim	drym	dypg	ormc	sore	dysg	anor	naus	vomt	dypp	flat	blot	cntp	diar	abdp	dysp	coug	drys	prur	pare	cipn	dizz	cogn	memo	head	myal	arth	insm	fatg	anxi	depr	mens	vdch	vdry	libd	bpan	htfl	alop	nldi
OC002	49.2658	17.2184	8	1	0	1	2	2	1	1	3	1	1	1	0	1	1	1	1	1	1	1	1	1	1	1	1	1	1	1	1	1	1	1	1	1	1	1	1	1	1	1	1	1	1	1	0	1	1
OC003	41.6164	24.974	6	1	0	0	0	0	1	1	1	1	0	0	0	1	1	1	1	0	0	0	1	1	0	0	0	1	1	0	0	1	1	0	0	0	0	1	1	1	1	1	1	0	0	0	0	1	1
OC004	50.6849	27.5312	8	1	0	1	2	1	1	1	3	1	1	1	0	1	1	1	1	1	1	1	1	1	1	0	1	1	1	1	1	0	1	1	0	1	1	1	1	1	0	0	1	1	0	1	0	1	1
OC005	51.1753	26.0226	8	1	0	1	1	2	0	1	3	1	1	1	0	1	1	1	1	1	1	0	1	1	1	1	1	1	0	0	0	1	1	1	1	1	1	1	1	1	1	0	1	0	0	1	1	1	1
OC006	48.2219	29.6158	8	1	0	1	1	1	1	1	3	1	0	1	0	1	1	1	1	1	1	1	1	1	0	0	1	1	1	1	1	1	0	0	1	1	0	0	1	0	0	1	0	0	0	0	1	1	1
OC007	66.6356	20.7756	6	1	0	1	2	0	1	1	3	1	0	1	0	1	1	1	0	0	0	0	1	0	0	0	1	1	1	1	1	1	0	0	0	1	0	1	1	1	0	0	0	0	0	1	0	1	1
OC009	37.2466	27.0552	6	0	0	0	0	0	0	1	3	1	0	1	0	1	1	1	1	1	1	1	0	0	0	1	1	1	1	1	1	1	0	0	0	0	1	1	1	0	0	1	0	0	0	0	1	1	1
OC013	57.4822	20	6	1	0	1	1	0	1	1	1	0	0	0	0	1	1	1	0	1	1	1	1	1	1	0	1	0	1	0	0	1	0	0	1	1	1	0	1	0	0	0	0	0	0	0	1	1	1
OC015	68.2904	25.7778	6	1	0	0	2	3	0	1	3	1	1	1	0	1	1	1	0	1	1	1	1	0	1	0	1	1	1	0	1	1	0	0	1	1	1	0	1	1	0	0	0	0	0	0	1	1	1
OC021	43.0274	15.1597	8	1	1	1	0	3	1	1	3	1	0	0	0	1	1	1	1	1	1	1	1	0	1	0	1	1	0	1	1	1	0	0	1	1	1	1	1	0	1	1	1	1	0	1	0	1	1
OC022	52.0301	17.1225	6	0	0	2	1	3	1	1	3	1	1	1	0	1	1	1	0	1	0	1	0	0	0	0	0	1	0	1	1	1	0	0	1	0	0	0	1	0	0	0	0	0	0	0	0	1	1
OC023	45.9918	19.3962	8	1	0	0	2	2	1	1	3	1	1	1	0	1	1	1	1	1	1	1	1	1	1	0	1	1	1	1	1	1	1	1	1	1	1	1	1	1	1	1	1	1	0	1	1	1	1
OC024	60.7315	24.974	8	1	1	1	2	0	1	0	3	1	1	1	0	1	1	1	1	1	1	0	1	1	1	1	1	1	1	1	1	1	0	0	1	1	1	1	1	0	0	0	0	0	0	1	0	1	1
OC027	74.8329	21.3382	6	0	1	1	1	2	1	1	2	1	0	0	0	1	1	1	0	0	1	0	0	0	1	0	0	0	1	0	0	1	0	0	0	0	0	1	1	1	0	0	0	0	0	0	0	1	1
OC029	47.2219	27.7671	4	0	0	1	0	1	0	1	2	1	0	1	0	1	1	1	0	1	0	0	1	0	0	0	1	0	0	0	0	1	0	0	1	0	0	1	1	0	1	0	0	0	0	1	0	1	1
OC030	55.0329	23.3424	5	0	0	2	2	2	1	1	3	1	1	1	1	1	1	1	1	1	0	0	0	0	0	1	1	1	1	0	0	0	0	0	1	0	0	1	1	1	1	0	0	0	1	1	1	1	1
OC032	58.5918	28.2828	6	1	0	0	0	0	1	1	1	1	1	1	0	1	1	1	1	1	1	0	1	1	1	0	1	1	1	0	1	1	0	0	1	1	0	0	1	0	0	0	0	0	0	0	0	1	1
OC033	53.4301	21.8211	6	1	0	1	2	3	1	1	3	1	0	1	0	1	1	1	1	1	1	1	1	0	1	1	1	1	1	1	1	1	1	1	1	1	1	1	1	1	1	1	1	1	1	1	1	1	1
OC035	64.1452	18.9453	8	0	1	1	1	2	0	1	3	1	1	1	0	1	1	1	1	0	1	0	1	1	1	1	1	1	1	1	1	1	0	0	1	0	0	1	1	0	0	0	0	0	0	1	1	1	1
OC036	42.8219	20.8117	8	0	0	1	2	2	0	1	3	1	1	1	0	1	1	1	1	1	1	1	1	1	1	0	1	1	1	1	1	1	1	0	1	1	1	1	1	1	0	1	1	1	1	1	1	1	1
OC038	48.7014	29.4174	8	0	0	2	2	1	0	1	3	1	0	1	0	1	1	1	1	1	1	0	1	1	1	0	1	1	1	0	0	1	0	0	1	1	0	1	1	0	1	1	0	0	0	0	0	1	1
OC040	51.4822	25	6	1	0	1	2	2	0	1	3	1	0	1	0	1	1	0	0	0	1	1	0	0	0	0	1	1	0	0	0	0	0	0	0	0	0	0	0	0	0	1	0	0	0	0	0	1	1
OC043	47.4164	24.6094	8	0	0	0	0	1	1	0	3	1	1	1	1	1	1	1	0	0	1	1	1	1	1	1	1	1	1	1	0	1	1	0	0	1	0	1	1	1	0	1	0	0	0	1	1	1	1
OC044	57.5068	23.4375	8	0	0	0	0	2	1	1	3	0	0	1	0	1	1	1	1	0	0	0	1	0	0	0	1	1	1	1	1	1	1	1	0	0	0	0	1	1	1	0	0	0	0	0	0	1	1
OC046	56.2904	29.5306	8	1	0	2	0	1	1	1	3	1	0	1	0	1	1	1	0	0	1	1	1	1	0	0	1	1	1	1	0	1	0	0	0	1	0	1	1	0	0	0	0	1	0	1	1	1	1
OC048	43.4986	23.7332	8	1	0	0	2	3	1	1	3	0	1	1	0	1	1	1	1	1	1	1	1	1	1	0	0	1	1	1	0	0	0	0	1	0	1	1	1	0	0	1	1	1	0	0	0	1	1
OC049	52.5342	19.1111	6	1	0	2	1	0	1	1	1	1	1	1	0	1	1	1	1	1	1	1	0	1	1	0	1	1	0	1	1	1	0	1	1	1	0	1	1	1	1	0	0	0	0	1	0	1	1
OC050	50.8219	16.5289	8	1	1	0	0	0	1	0	3	1	0	1	0	1	1	1	1	1	0	1	1	1	1	0	1	1	1	1	0	1	0	1	1	1	0	1	1	1	1	1	1	1	0	1	1	1	1
OC053	54.9507	26.6667	8	0	0	0	0	1	0	1	3	1	0	1	1	1	1	1	1	1	1	1	1	0	1	0	1	1	1	1	1	1	0	0	1	1	1	1	1	0	0	0	0	0	1	1	0	1	1
OC057	62.0603	23.7253	6	1	0	1	2	1	1	1	3	1	0	0	0	1	0	1	0	1	1	1	1	1	0	1	1	1	1	1	1	1	1	0	1	0	1	1	1	0	0	0	0	1	0	0	1	1	1
OC058	58.2274	24.8889	6	1	1	1	2	2	1	1	3	1	1	1	0	1	1	1	1	1	1	1	0	1	1	1	0	1	1	1	0	0	0	0	1	1	1	1	1	0	0	0	0	0	0	1	1	1	1
OC059	53.9808	28.617	8	1	0	2	1	2	1	1	3	1	0	0	1	1	1	1	1	1	1	1	1	0	1	1	1	1	1	1	0	1	1	1	1	1	1	1	1	0	1	0	1	1	0	1	0	1	1
OC061	49.3151	22.4766	8	0	0	1	0	1	0	1	3	1	1	1	0	1	1	1	0	1	1	1	1	1	1	0	1	1	1	1	0	1	1	1	1	1	1	1	1	1	0	1	1	1	1	1	1	1	1
OC064	49.0767	27.1111	5	0	0	0	0	1	1	1	1	1	1	0	0	1	1	0	0	0	1	0	0	0	1	1	1	0	1	1	1	1	1	1	1	1	0	1	1	1	1	1	0	0	1	1	1	1	1
OC065	64.6411	24.8889	8	0	1	2	2	3	0	1	3	1	1	1	0	1	1	1	1	1	1	1	0	0	0	1	1	1	1	1	1	1	0	0	1	1	1	1	1	0	1	0	0	0	0	1	1	1	1
OC066	32.7425	18.9866	8	1	0	0	0	2	1	0	3	1	0	1	0	1	1	1	1	0	1	1	1	1	0	0	1	1	0	0	1	1	1	1	1	1	0	1	1	1	1	1	1	1	1	1	0	1	1
OC067	47.9589	22.4766	8	1	0	1	1	2	0	1	3	1	1	1	0	1	1	1	1	0	1	1	1	0	0	0	1	1	1	1	1	1	1	1	0	0	1	1	1	1	0	1	0	0	1	1	1	1	1
OC068	46.2575	21.0007	8	0	0	1	2	1	0	1	3	1	1	1	1	1	1	1	1	1	1	1	1	1	1	1	1	1	1	1	0	1	1	1	1	1	0	1	1	1	1	1	1	1	1	1	1	1	1
OC069	47.4466	18.9036	8	0	0	1	2	0	1	1	3	1	1	1	1	1	1	1	1	1	1	1	1	0	1	1	1	1	1	1	1	1	1	1	1	1	1	1	1	1	1	1	0	1	1	1	1	1	1
OC071	40.9479	17.6693	6	0	0	1	2	3	1	0	1	1	1	0	1	1	1	1	1	1	1	1	1	0	0	1	1	1	1	1	1	1	0	0	1	1	1	1	1	1	1	1	1	0	0	1	0	1	1
OC074	41.6932	18.7305	8	0	0	0	0	2	0	1	3	1	1	1	0	1	1	1	1	0	1	1	1	0	0	0	1	1	0	1	1	1	0	0	1	1	1	1	1	1	1	1	1	1	1	1	1	1	1
OC075	43.2	33.3195	4	0	0	2	1	1	0	1	2	1	1	1	0	1	1	1	1	1	1	1	1	0	1	1	1	1	1	0	0	0	0	0	1	0	1	1	1	1	1	1	0	0	0	1	1	1	1
OC076	57.6877	28.6501	8	1	0	2	1	3	0	1	3	1	1	1	0	1	1	1	0	1	1	0	1	1	1	1	1	1	1	1	1	1	0	1	1	1	1	1	1	1	1	0	1	1	0	1	1	1	1
OC077	52.7918	19.7777	5	1	0	0	2	2	1	1	3	1	1	0	1	1	1	1	1	0	1	0	1	0	1	1	1	1	1	1	0	1	0	0	1	1	1	1	1	0	0	1	0	0	0	1	1	1	1
OC078	59.9096	24.1415	8	0	0	1	2	0	0	1	3	1	0	1	0	1	1	1	1	1	1	1	1	0	1	0	1	1	1	0	1	1	1	1	1	1	0	1	1	1	1	0	0	0	0	1	0	1	1
OC083	54.5562	17.1045	8	0	1	2	1	2	1	0	3	1	1	1	0	1	1	1	1	1	1	1	1	1	1	0	1	1	0	1	1	1	0	0	1	1	1	0	1	0	0	0	0	0	0	1	1	1	1
OC084	52.0712	28.3987	8	1	0	1	0	2	1	1	3	1	1	1	0	1	1	1	1	1	1	1	1	1	1	1	1	1	1	1	1	1	1	1	1	1	1	1	1	0	0	1	0	1	1	1	1	1	1
OC087	48.9068	19.9219	8	0	0	0	2	2	1	1	3	1	1	1	0	1	1	1	1	1	1	1	1	1	0	0	1	1	1	1	1	1	0	1	1	1	1	1	1	0	1	1	0	1	1	0	1	1	1
OC088	60.2986	29.4321	6	1	0	2	2	1	0	1	3	1	1	1	1	1	1	1	1	1	1	1	1	1	1	1	1	1	1	1	0	1	1	1	1	1	1	1	1	1	1	0	0	0	0	1	1	1	1
OC089	70.2904	22.8928	8	1	1	2	2	3	1	1	3	1	1	1	0	1	1	1	1	1	1	1	1	1	1	0	1	1	0	1	1	1	1	1	1	1	1	1	1	1	1	0	0	0	0	1	0	1	1
OC090	48.9178	32.8125	8	0	0	2	1	0	1	1	3	1	1	1	0	1	1	1	1	1	1	1	0	1	1	0	1	1	1	1	0	1	0	1	1	1	1	1	1	1	1	1	1	1	1	1	1	1	1
OC091	46.4082	19.5556	8	0	0	0	0	2	1	1	3	1	1	1	0	1	1	1	1	0	1	0	1	1	1	0	0	1	1	1	0	1	0	0	1	0	1	1	1	1	0	1	1	1	0	1	1	1	1
OC095	56.0301	23.5304	8	0	0	1	2	3	0	1	3	1	1	1	1	1	1	1	1	1	1	1	1	1	1	0	1	1	1	1	1	1	1	1	1	1	1	1	1	1	1	0	0	1	0	1	1	1	1
OC096	56.6767	30.3193	8	0	0	1	2	2	0	1	3	1	1	0	1	1	1	1	1	1	1	1	1	1	1	0	1	1	1	1	0	1	1	1	1	1	1	1	1	1	1	0	0	1	1	1	1	1	1
OC098	44.9507	24.9989	8	0	0	1	1	1	0	1	3	1	1	1	1	1	1	0	0	1	1	0	1	1	1	0	0	1	1	1	1	1	1	1	1	1	1	1	1	1	1	1	0	0	1	1	1	1	1
OC099	59.2575	26.3702	8	0	0	2	1	2	1	0	3	1	1	1	0	1	1	1	1	1	1	1	1	1	1	1	1	1	1	1	1	1	1	1	1	1	1	1	1	1	1	0	1	1	1	1	1	1	1
OC101	49.3973	27.8876	8	1	1	0	2	1	0	0	3	0	0	0	0	1	1	1	0	0	0	1	1	0	0	0	0	1	0	0	0	1	0	0	0	0	0	0	1	1	0	0	0	0	0	0	0	0	0
OC102	41.0329	23.8281	8	0	0	1	0	2	0	1	3	1	1	1	0	1	1	1	1	1	1	1	1	1	1	1	0	1	1	1	1	1	1	1	1	1	1	1	1	1	1	1	1	1	1	1	1	1	1
OC105	50.7315	19.1111	4	0	0	1	0	3	1	1	2	1	0	0	0	1	1	1	1	1	1	1	1	0	0	1	1	1	0	1	0	1	1	1	1	1	0	1	1	1	1	1	1	1	1	1	1	1	1
OC108	53.0192	26.8352	8	1	0	1	2	2	1	1	3	1	1	1	0	1	1	1	1	1	1	1	1	1	1	1	1	1	1	1	1	1	1	1	1	1	1	1	1	1	1	0	1	1	1	1	1	1	1
OC109	32.1425	25.9695	6	0	0	1	2	0	1	1	1	1	0	1	0	1	1	1	1	1	1	1	1	1	1	1	1	1	0	1	1	1	0	1	1	1	1	1	1	0	1	1	1	1	0	1	1	1	1
OC113	58.2247	24.1415	8	1	0	0	1	1	0	1	3	1	0	1	0	1	1	1	1	1	1	0	1	1	0	0	1	1	1	1	1	1	1	1	1	1	0	1	1	1	1	0	0	1	1	1	1	1	1
OC114	51.9479	22.6667	8	0	0	1	2	1	0	1	3	1	1	1	0	1	1	1	1	1	1	0	1	1	0	0	0	1	0	0	1	1	1	1	1	0	0	0	1	1	0	0	0	1	1	1	0	1	1
OC115	56.4438	18.7962	8	0	0	1	2	0	1	1	3	1	1	1	1	1	1	1	0	1	1	1	1	0	0	1	1	1	1	1	1	1	0	1	1	0	1	1	1	1	1	0	0	0	0	1	0	1	1
OC116	56.6932	26.986	8	0	0	1	2	0	0	1	3	1	1	1	1	1	1	1	1	1	1	1	1	1	1	1	1	1	1	1	1	1	0	0	1	1	1	1	1	0	0	0	1	0	0	1	1	1	1
OC117	47.1644	28.9901	8	0	0	1	2	1	1	1	3	1	0	0	0	1	1	1	1	1	1	1	0	1	1	1	1	1	1	1	0	1	1	1	1	1	0	1	1	0	0	1	1	0	0	0	0	1	1
OC118	53.9315	24.974	8	1	0	1	2	1	0	1	3	1	1	0	0	1	1	1	0	0	1	1	1	0	0	0	1	1	0	1	0	1	1	1	0	1	1	1	1	1	1	0	0	0	0	1	0	1	1
OC122	55.9342	24.2187	8	0	1	1	1	1	1	1	3	1	0	0	0	1	1	1	1	1	1	1	0	1	1	1	1	1	1	1	1	1	0	0	0	1	1	0	1	0	0	0	0	0	0	1	1	1	1
OC123	56.1589	25.8022	8	1	0	2	2	3	1	1	3	1	0	0	1	1	1	1	0	0	1	0	0	1	0	0	0	1	1	0	1	1	0	0	1	0	0	0	0	0	0	0	0	0	1	0	1	1	1
OC124	46.4137	39.7829	6	1	0	1	0	0	1	1	1	1	1	0	0	1	1	1	1	1	1	0	1	1	1	1	1	1	1	1	1	0	0	0	1	1	1	1	1	1	1	1	1	1	1	0	1	1	1
OC128	51.3699	26.6188	6	0	0	0	0	2	0	1	3	1	1	1	0	1	1	1	1	0	1	1	1	0	0	0	1	1	1	0	1	1	1	1	1	1	0	0	1	1	1	0	1	0	0	1	0	1	1
OC130	44.811	16.7657	8	0	0	2	2	2	1	0	3	1	1	1	1	1	1	1	1	1	1	0	1	1	1	0	1	1	1	1	1	1	0	0	1	1	0	1	1	1	1	0	1	0	0	1	1	1	1
OC131	51.011	19.8189	8	1	0	1	2	1	0	1	3	1	1	1	1	1	1	1	1	0	1	1	1	0	0	0	0	1	0	1	0	1	0	0	1	1	0	0	1	0	0	1	0	1	1	1	0	1	1
OC132	37.3068	25.7778	8	0	0	0	0	2	1	1	3	1	1	1	0	1	1	1	1	1	1	1	0	1	1	0	0	1	0	1	0	0	0	0	1	1	0	1	1	1	1	1	1	1	1	1	0	1	1
OC133	58.7288	27.1203	8	1	0	2	2	2	1	1	3	1	1	1	0	1	1	1	1	1	1	1	0	1	0	1	1	1	1	1	0	1	1	1	1	1	1	1	1	1	1	0	0	1	0	1	1	1	1
OC134	67.7918	28.5375	4	0	0	1	2	1	0	1	2	0	1	0	0	1	1	1	0	0	1	0	1	0	0	0	1	1	1	0	1	1	0	0	1	1	1	0	1	0	0	0	1	0	0	1	0	1	1
OC138	41.8986	33.3333	8	0	0	1	2	2	1	1	3	1	1	1	1	1	1	1	1	0	1	0	1	1	1	0	1	1	1	1	0	1	1	1	1	1	1	1	1	1	1	1	1	1	1	1	1	1	1
OC139	43.6877	20.7756	6	0	0	1	2	1	0	1	1	1	1	1	0	1	1	1	1	1	1	1	0	1	1	1	1	1	1	1	1	1	1	1	1	1	1	1	1	1	1	1	1	1	1	1	0	1	1
OC141	49.7863	31.0797	6	0	0	2	1	0	1	0	1	0	0	0	0	1	1	1	1	0	1	0	1	1	0	1	0	1	1	0	1	1	0	0	1	1	1	1	1	1	1	0	0	0	1	1	1	1	1
OC143	48.2795	20.0777	8	1	1	0	0	1	0	1	3	1	1	1	0	1	1	1	1	1	1	1	1	0	0	1	1	1	1	1	0	1	1	1	1	1	1	1	1	1	1	1	0	1	0	1	1	1	1
OC144	63.2904	18.2222	8	1	1	2	1	3	1	1	3	1	1	1	1	1	1	1	1	1	1	0	1	0	1	0	1	1	1	1	0	0	0	1	1	1	1	1	1	0	0	0	0	0	0	1	0	1	1
OC148	65.9342	24.6711	8	1	1	1	1	1	1	1	3	1	1	1	1	1	1	1	0	1	1	0	1	0	1	0	1	1	1	1	1	1	1	1	1	1	1	1	1	1	1	0	0	0	0	1	0	1	1
OC149	61.5014	15.6956	6	0	1	1	0	3	1	1	3	1	0	1	0	1	1	1	0	0	0	0	1	0	0	0	0	1	1	0	0	1	0	0	0	0	0	0	1	1	1	0	0	0	0	1	0	1	1
OC152	51.6521	24.6094	8	1	0	1	2	2	1	1	3	1	1	1	1	1	1	1	1	1	1	1	1	1	1	1	0	1	0	1	1	0	1	1	1	1	1	1	1	1	1	0	1	0	1	1	0	1	1
OC153	57.3178	36.1231	8	1	1	1	2	2	0	1	3	1	1	1	0	1	1	1	1	1	1	1	1	0	1	1	1	1	1	1	1	1	1	1	1	1	1	1	1	1	1	0	1	0	0	1	1	1	1
OC155	61.4082	19.9762	8	1	1	1	2	0	1	1	3	1	1	1	1	1	1	1	1	1	1	1	1	1	1	1	1	1	0	0	1	1	1	1	0	1	0	1	1	1	1	0	0	0	0	1	0	1	1
OC157	53.2795	22.9874	6	0	0	0	2	0	0	1	1	1	1	1	0	1	1	1	1	1	1	1	1	1	1	0	0	1	1	1	1	1	1	1	1	1	1	1	1	1	1	0	0	1	0	1	1	1	1
OC158	52.0767	28.6917	8	0	0	0	0	3	0	1	3	1	1	1	1	1	1	1	1	1	0	1	1	1	0	0	1	1	1	1	1	1	1	1	1	1	1	1	1	1	1	1	1	1	1	1	0	1	1
OC159	48.6192	25.9695	6	1	0	1	2	0	0	1	1	1	1	0	0	1	1	1	1	1	1	1	1	1	1	1	1	1	1	1	1	1	1	1	1	1	1	1	1	1	1	1	1	1	0	1	1	1	1
OC161	47.5233	24.8777	6	0	0	2	2	2	1	1	3	1	0	0	0	1	1	1	1	1	1	1	1	1	1	0	1	0	0	1	0	1	1	1	1	1	1	1	1	1	1	0	0	0	0	1	1	1	1
OC162	41.5726	23.2335	6	1	0	0	0	1	0	1	2	0	0	0	0	1	1	1	1	0	0	1	1	0	0	0	0	0	0	0	0	1	0	0	0	0	0	0	1	0	0	0	1	0	0	1	0	1	1
OC163	39.2247	17.4449	6	1	0	1	1	0	1	1	1	1	0	1	0	1	1	1	0	1	1	1	1	0	1	1	1	0	1	1	1	1	0	0	1	1	0	1	1	1	1	1	0	0	0	1	1	1	0
OC164	53.2	29.5556	8	1	0	2	2	2	0	1	3	1	1	0	0	1	1	1	1	1	1	0	1	1	1	1	1	1	1	1	1	1	0	0	1	0	1	1	1	0	0	0	0	1	1	1	1	1	1
OC165	41.3534	23.3234	4	0	0	1	1	0	0	1	1	1	0	1	1	1	0	0	0	0	1	0	0	1	0	0	0	1	1	0	0	1	0	1	1	1	0	1	1	1	0	0	0	1	0	1	0	1	1
OC167	37.4658	26.1249	4	0	0	0	0	2	0	1	1	1	1	0	0	1	1	1	1	0	1	1	0	1	1	0	1	1	1	0	0	1	1	0	1	1	1	1	1	0	0	1	1	0	1	1	0	1	1
OC168	45.5397	22.719	8	1	0	1	2	1	0	1	3	1	1	1	1	1	1	1	0	0	1	1	1	0	0	1	0	1	1	1	1	1	0	1	1	1	1	1	1	1	1	1	0	0	1	1	1	1	1
OC169	56.7781	31.0056	8	1	0	1	2	3	0	1	3	1	0	1	0	1	1	1	1	1	1	1	1	1	0	1	1	1	1	1	1	1	1	1	1	1	1	1	1	1	1	0	0	0	0	1	1	1	1
OC171	39.3288	21.7193	8	1	0	0	2	0	0	1	3	1	1	0	1	1	1	1	1	0	1	1	0	1	0	0	1	1	0	0	0	1	1	1	0	1	1	1	1	1	1	0	0	0	0	1	1	1	1
OC176	66.7123	21.6441	7	1	1	1	2	2	1	1	3	1	1	1	0	1	1	1	1	1	1	1	0	0	1	1	1	1	1	0	1	1	0	0	1	1	0	1	1	0	0	0	1	1	0	1	1	1	1
OC177	59.0575	24	8	0	0	1	2	3	0	1	3	1	1	1	1	1	1	1	1	1	1	1	1	1	1	0	0	1	1	1	1	0	1	1	1	1	1	1	1	0	1	0	0	0	1	1	1	1	1
OC178	57.5288	33.6728	6	1	0	1	2	1	0	1	3	1	1	0	1	1	1	1	1	0	0	1	1	0	1	0	0	0	0	1	1	1	1	1	1	1	1	1	1	0	1	0	0	0	1	1	1	1	1
OC179	33.1342	31.0056	8	0	0	1	2	0	1	0	3	0	1	1	1	1	1	1	1	1	1	1	1	1	1	0	0	1	1	1	1	1	0	1	1	1	1	1	1	1	1	1	1	1	0	1	1	1	1
OC180	44.3726	21.6413	6	1	0	2	1	3	1	1	3	1	0	1	1	1	1	1	0	1	1	1	0	1	1	1	1	1	1	1	1	1	1	1	1	1	0	1	1	1	1	1	1	0	1	1	1	1	1
OC181	43.7479	23.6128	8	0	0	0	1	2	1	1	3	1	0	1	0	1	1	1	1	0	1	1	1	0	1	1	1	1	1	1	1	1	1	1	1	1	1	0	1	1	1	1	1	0	0	1	0	1	1
OC182	61.2986	19.563	8	0	1	2	1	2	1	1	3	1	1	1	1	1	1	1	1	1	1	1	1	0	0	0	0	1	1	1	0	1	1	1	1	1	1	1	1	1	1	0	0	0	0	1	0	1	1
OC183	36.1616	17.9089	8	0	0	1	1	0	1	1	3	1	1	1	1	1	1	1	1	1	1	1	1	1	0	1	0	1	1	1	1	1	1	1	1	1	1	1	1	1	1	1	0	1	1	1	1	1	1
OC184	57.1616	22.8928	8	1	0	0	0	2	1	1	3	1	1	1	1	1	1	1	1	1	1	1	1	1	1	0	0	1	1	1	1	1	0	0	0	0	1	0	1	1	0	0	0	1	1	1	0	1	1
OC185	43.3041	23.3091	8	0	0	1	0	2	1	0	3	1	1	1	1	1	1	1	1	1	1	1	1	1	1	1	1	1	1	1	0	1	1	1	1	1	1	1	1	1	1	1	1	1	1	1	1	1	1
OC186	49.8356	24.0346	8	1	0	2	1	3	1	1	3	1	1	1	0	1	1	1	1	1	1	1	1	1	1	1	1	1	1	1	0	1	1	1	1	1	1	1	1	1	1	1	0	1	1	1	1	1	1
OC187	55.6767	32.039	4	1	1	0	0	2	0	0	2	1	0	1	1	0	1	1	1	1	1	1	0	0	0	0	0	1	1	1	1	1	0	0	1	1	0	1	1	0	0	0	0	0	0	0	1	1	1
OC190	49.389	24.4352	4	0	0	0	0	2	1	0	3	1	1	1	1	1	1	1	1	1	1	1	1	0	0	0	0	1	1	0	0	1	1	1	1	1	1	0	1	1	1	0	1	0	0	1	1	1	1
OC193	66.7808	16.6468	8	1	0	2	2	1	0	1	3	1	1	1	0	1	1	1	1	1	1	1	1	1	1	1	1	1	1	1	1	1	0	1	1	1	1	1	1	1	0	0	0	0	0	1	0	1	1
OC194	57.5562	24.4444	8	1	0	0	0	3	0	1	3	1	1	1	1	1	1	1	0	1	0	1	1	1	1	0	1	1	0	1	1	0	0	0	1	1	1	1	1	1	1	0	1	0	0	1	0	1	1
OC197	54.811	20.8117	8	0	0	1	1	0	0	1	3	1	0	0	0	1	1	1	1	1	1	0	0	0	1	0	1	1	1	1	0	1	1	0	1	1	0	1	1	1	1	0	0	0	1	1	0	1	1
OC198	58.9342	21.8787	8	1	0	1	2	2	1	0	3	1	1	1	0	1	1	1	1	1	1	1	0	1	1	0	0	1	1	1	1	1	0	0	1	1	1	1	1	1	1	0	0	0	1	1	1	1	1
OC200	51.6877	19.9219	6	0	0	2	2	0	1	1	1	1	1	0	1	1	1	1	1	1	1	1	1	1	1	0	0	1	1	1	1	1	0	0	1	0	0	1	1	1	1	0	1	1	1	0	1	1	1
OC204	44.6411	24.4444	8	0	0	1	2	2	1	1	3	1	0	1	0	1	1	1	1	1	1	0	1	0	0	0	0	1	1	1	1	1	0	1	1	1	1	0	1	1	1	1	1	0	1	1	1	1	1
OC206	49.6055	23.533	8	1	0	1	2	2	0	1	3	1	1	1	1	1	1	1	1	1	1	1	1	1	0	0	1	1	1	1	1	1	1	1	1	1	1	1	1	1	1	1	1	1	1	1	1	1	1
OC209	44.4822	24.2187	6	0	0	2	2	2	1	1	3	1	1	0	0	1	1	1	0	1	1	1	1	0	1	0	0	0	1	0	0	1	0	0	1	1	0	1	1	1	1	1	1	0	1	1	1	1	1
OC210	61.4767	28.5714	8	0	0	2	1	3	1	0	3	1	1	1	1	1	1	1	1	1	1	0	1	0	0	1	1	1	1	1	1	1	1	1	1	1	1	1	1	1	1	0	0	0	1	1	1	1	1
OC212	48.0274	22.2837	6	1	0	1	0	0	0	0	3	0	0	1	1	1	1	1	1	1	1	1	0	1	1	1	1	1	1	1	1	1	1	1	1	1	1	1	1	1	0	1	0	1	1	1	1	1	1
OC213	69.1671	20.2546	5	1	0	2	1	3	1	1	2	1	1	1	0	1	1	1	1	1	1	1	1	0	1	0	1	1	1	1	1	1	1	1	1	1	1	1	1	1	1	0	0	1	0	1	1	1	1
OC215	57.7863	22.4273	6	0	0	2	2	3	1	1	3	1	0	1	0	1	1	1	0	0	1	0	1	0	0	0	1	0	0	0	0	1	0	0	1	1	0	0	1	0	0	0	0	0	0	1	0	1	1
OC220	46.1726	23.1385	4	1	0	1	1	1	0	1	2	1	0	1	0	0	1	1	1	0	1	1	0	1	1	1	1	1	1	0	0	1	1	0	1	1	1	0	1	1	1	1	1	1	1	0	0	1	1
OC223	48.3096	21.7784	8	0	0	1	1	2	1	1	3	1	1	1	0	1	1	1	1	1	1	1	1	0	0	0	1	1	1	1	1	1	1	1	1	1	1	1	1	1	1	1	1	1	0	1	1	1	1
OC229	56.1973	26.3779	6	1	0	0	0	0	0	1	1	1	1	0	0	1	1	1	1	1	1	1	1	1	1	0	0	1	1	1	0	1	1	1	1	1	0	0	1	0	0	0	0	1	1	1	0	1	1
OC231	46.5096	25.8065	8	0	0	2	1	2	1	1	3	0	1	0	0	1	1	1	0	1	1	1	1	0	1	0	1	1	1	1	1	1	1	1	1	1	1	1	1	1	1	1	0	0	1	1	1	1	1
OC232	45.1068	30.385	8	1	0	1	1	2	0	1	3	1	1	1	0	1	1	1	0	1	1	1	1	0	1	1	1	1	1	1	1	1	1	1	1	1	1	1	1	1	1	1	1	1	1	1	1	1	1
OC233	58.5178	24.2382	4	1	1	1	0	2	1	1	2	1	1	0	0	1	1	1	1	1	1	1	1	0	0	0	0	1	1	1	1	1	1	1	1	1	1	1	1	1	1	0	1	1	0	1	0	1	1
OC234	43.5233	32.6343	8	0	0	1	2	2	1	0	3	1	1	1	1	1	1	1	0	1	1	0	1	1	0	0	1	1	1	1	1	1	1	1	1	1	1	1	1	1	1	1	0	1	0	1	1	1	1
OC235	61.411	35.7143	6	0	0	2	1	0	1	0	1	0	0	0	0	0	1	1	1	1	1	1	1	1	1	1	1	1	1	1	1	1	1	1	1	1	1	1	1	0	0	0	0	0	1	1	0	1	1
OC236	32.1479	22.8928	8	1	0	0	0	3	0	0	3	1	0	0	0	1	1	1	1	1	1	1	1	0	1	1	1	1	1	1	1	1	1	1	1	1	1	1	1	1	1	1	1	1	1	1	1	1	1
OC237	44.9178	23.1911	6	0	0	1	2	2	1	1	3	1	0	0	1	1	0	0	0	0	1	0	0	1	1	1	1	1	1	0	1	1	1	1	1	1	1	0	1	0	0	1	1	1	1	1	1	1	1
OC239	60.2247	29.5525	4	1	0	2	2	3	0	1	2	1	0	1	1	1	1	1	1	0	1	0	1	0	0	0	1	1	0	1	1	1	0	1	1	1	0	0	1	0	1	0	0	0	1	1	0	1	1
OC242	52.4137	21.6713	6	1	0	2	2	0	0	1	3	1	1	0	0	1	1	1	1	1	1	1	0	1	0	0	1	1	1	0	0	0	1	1	1	1	0	1	1	0	0	1	0	0	1	1	1	1	1
OC243	51.7205	18.0802	8	1	0	0	0	2	1	1	3	1	1	1	1	1	1	1	1	1	1	1	1	1	0	1	1	1	1	1	1	1	1	1	1	1	1	1	1	1	1	0	0	0	1	1	1	1	1
OC244	46.3123	26.3702	8	1	0	1	1	3	1	1	3	1	1	1	1	1	1	1	1	1	1	1	1	1	1	1	1	1	1	1	1	1	1	1	1	1	1	1	1	1	1	1	1	1	1	1	1	1	1
OC245	64.6575	24.9401	8	0	0	1	1	0	1	1	3	1	0	0	0	1	1	1	1	0	1	1	1	0	1	0	1	1	0	0	1	1	1	1	1	1	1	0	1	1	1	0	0	0	1	0	0	1	1
OC246	49.0767	28.8889	8	0	0	1	1	1	0	0	3	1	0	1	0	1	1	1	1	0	1	0	1	0	0	0	0	0	0	1	1	0	0	0	1	1	1	0	1	0	0	1	0	0	0	1	0	1	1
OC247	52.1342	26.0375	4	0	0	1	2	1	0	1	2	1	0	1	0	0	1	1	0	1	1	1	1	0	1	0	0	1	0	0	1	1	1	1	1	1	1	0	1	1	1	1	0	0	1	1	1	1	1
OC248	43.8575	32.0291	8	1	0	0	0	2	0	1	2	1	1	0	1	1	1	1	1	1	1	1	1	1	1	1	1	1	1	1	1	1	1	1	1	1	1	1	1	1	1	0	1	0	1	1	0	1	1
OC249	60.8493	16.197	8	1	1	2	2	3	1	1	2	0	1	0	0	1	1	1	1	1	1	0	1	0	1	0	1	1	0	1	0	1	1	1	1	1	1	1	1	0	0	0	0	0	0	1	1	1	1
[truncated: 9 more columns]

## Sheet: Table 1-3 Metadata
Variable	Definition	Coding
		0	1	2	3
ID	Patient's ID	(-)	(-)	(-)	(-)
age	Age at diagnosis	(-)	(-)	(-)	(-)
bmi	Body mass index	(-)	(-)	(-)	(-)
cycle	Number of delivered cycle of chemotherapy	(-)	(-)	(-)	(-)
cmrbd	Comorbidity status	None	Presence of at least 1 comorbidity	(-)	(-)
marital	Marital status	Married	Single/widowed/divorced	(-)	(-)
edu	Education attainment	Higher degree	Junior-senior high school, primary school, or no formal education	(-)	(-)
occup	Occupational status	Formal sector workers	Informal sector workers	Housewife/retiree	(-)
molsub	Molecular subtypes	TNBC	Luminal A	Luminal B	HER2-enriched, non-luminal
stage	Stage at presentation	Stage I - II	Stage III	(-)	(-)
surg	History of surgical procedures related to breast cancer treatment	Biopsy/lumpectomy	Mastectomy	(-)	(-)
regim	Chemotherapy regimen	Taxane-based	Anthracycle-based	Anthracycline-taxane combination	(-)
abdp	Abdominal pain throughout chemotherapy	No	Yes	(-)	(-)
alop	Alopecia throughout chemotherapy	No	Yes	(-)	(-)
anor	Anorexia throughout chemotherapy	No	Yes	(-)	(-)
anxi	Anxiety throughout chemotherapy	No	Yes	(-)	(-)
arth	Arthralgia throughout chemotherapy	No	Yes	(-)	(-)
blot	Bloating throughout chemotherapy	No	Yes	(-)	(-)
blvs	Blurred vision throughout chemotherapy	No	Yes	(-)	(-)
bpan	Back pain throughout chemotherapy	No	Yes	(-)	(-)
cipn	Peripheral Neuropathy throughout chemotherapy	No	Yes	(-)	(-)
cntp	Constipation throughout chemotherapy	No	Yes	(-)	(-)
cogn	Cognitive disturbance throughout chemotherapy	No	Yes	(-)	(-)
coug	Cough throughout chemotherapy	No	Yes	(-)	(-)
depr	Depression throughout chemotherapy	No	Yes	(-)	(-)
diar	Diarrhea throughout chemotherapy	No	Yes	(-)	(-)
dizz	Dizziness throughout chemotherapy	No	Yes	(-)	(-)
drym	Dry mouth throughout chemotherapy	No	Yes	(-)	(-)
drys	Dry skin throughout chemotherapy	No	Yes	(-)	(-)
dypg	Dysphagia throughout chemotherapy	No	Yes	(-)	(-)
dypp	Dyspepsia throughout chemotherapy	No	Yes	(-)	(-)
dysg	Dysgeusia throughout chemotherapy	No	Yes	(-)	(-)
dysp	Dyspnea throughout chemotherapy	No	Yes	(-)	(-)
fatg	Fatigue throughout chemotherapy	No	Yes	(-)	(-)
flat	Flatulence throughout chemotherapy	No	Yes	(-)	(-)
head	Headache throughout chemotherapy	No	Yes	(-)	(-)
htfl	Hot flushes throughout chemotherapy	No	Yes	(-)	(-)
hydr	Hyperhidrosis throughout chemotherapy	No	Yes	(-)	(-)
insm	Insomnia throughout chemotherapy	No	Yes	(-)	(-)
libd	Decreased libido throughout chemotherapy	No	Yes	(-)	(-)
memo	Memory impairment throughout chemotherapy	No	Yes	(-)	(-)
mens	Irregular menstruation throughout chemotherapy	No	Yes	(-)	(-)
myal	Myalgia throughout chemotherapy	No	Yes	(-)	(-)
naus	Nausea throughout chemotherapy	No	Yes	(-)	(-)
nldi	Nail discoloration throughout chemotherapy	No	Yes	(-)	(-)
nlrd	Nail ridges throughout chemotherapy	No	Yes	(-)	(-)
odor	Body odor throughout chemotherapy	No	Yes	(-)	(-)
ormc	Oral mucositis throughout chemotherapy	No	Yes	(-)	(-)
palp	Palpitation throughout chemotherapy	No	Yes	(-)	(-)
pare	Paresthesia throughout chemotherapy	No	Yes	(-)	(-)
prur	Pruritus throughout chemotherapy	No	Yes	(-)	(-)
shyp	Skin hyperpigmentation throughout chemotherapy	No	Yes	(-)	(-)
sore	Sore throat throughout chemotherapy	No	Yes	(-)	(-)
tnnt	Tinnitus throughout chemotherapy	No	Yes	(-)	(-)
vdch	Vaginal discharge throughout chemotherapy	No	Yes	(-)	(-)
vdry	Vaginal dryness throughout chemotherapy	No	Yes	(-)	(-)
vomt	Vomiting throughout chemotherapy	No	Yes	(-)	(-)
wtre	Watery eyes throughout chemotherapy	No	Yes	(-)	(-)
sx	Total number of toxicity symptoms types experienced	(-)	(-)	(-)	(-)

## Sheet: Table 4-5
ID	abdpt1	alopt1	anort1	anxit1	artht1	blott1	blvst1	bpant1	cipnt1	cntpt1	cognt1	cougt1	deprt1	diart1	dizzt1	drymt1	dryst1	dypgt1	dyppt1	dysgt1	dyspt1	fatgt1	flatt1	headt1	htflt1	hydrt1	insmt1	libdt1	memot1	menst1	myalt1	naust1	nldit1	nlrdt1	odort1	ormct1	palpt1	paret1	prurt1	shypt1	soret1	tnntt1	vdcht1	vdryt1	vomtt1	wtret1	abdpt2	alopt2	anort2
OC002	1	1	1	1	1	1	1	0	1	1	0	1	1	0	1	1	1	1	1	1	1	1	1	1	0	0	1	0	0	1	1	1	1	1	1	1	1	1	1	1	0	1	1	0	1	1	0	1	1
OC003	0	1	1	0	0	0	1	0	0	1	1	0	0	1	1	1	1	0	0	1	0	1	0	0	0	1	0	0	0	1	0	1	1	0	1	0	0	0	0	0	0	1	0	0	1	0	0	1	1
OC004	1	1	1	1	1	1	1	0	1	1	0	1	0	1	0	1	1	1	1	1	0	1	1	0	0	0	1	0	0	0	1	1	1	0	0	1	0	0	1	1	0	0	1	0	1	1	0	1	0
OC005	0	1	1	1	0	0	0	0	0	1	0	1	1	0	1	1	1	1	1	1	0	1	0	1	0	0	1	0	0	0	1	1	1	1	0	1	0	0	0	1	0	1	1	0	1	0	1	1	1
OC006	0	1	1	0	0	1	0	0	1	1	0	1	0	1	1	1	1	0	1	1	0	1	1	1	1	0	0	0	0	1	0	1	1	1	0	1	0	1	1	1	0	1	0	0	1	0	0	1	1
OC007	0	1	1	0	0	0	0	0	0	1	0	1	0	0	1	1	0	0	0	1	0	1	0	0	0	0	0	0	0	0	0	1	1	0	1	0	0	0	1	0	0	0	0	0	0	0	0	1	1
OC009	0	1	1	0	1	1	1	0	0	0	0	1	0	0	1	1	1	0	1	1	0	1	0	0	0	0	0	0	0	0	0	1	1	1	1	1	1	0	1	1	0	0	0	0	1	0	0	1	1
OC013	0	1	1	0	1	0	0	0	0	0	0	1	0	1	1	0	0	0	1	1	0	1	1	1	1	0	0	0	0	0	0	1	1	0	0	0	0	0	0	0	0	1	0	0	0	1	1	1	1
OC015	1	1	1	1	0	1	0	0	1	1	0	1	0	0	1	1	1	1	1	1	0	1	1	1	1	1	0	0	0	0	1	1	1	1	0	1	0	0	1	1	0	1	0	0	0	0	1	1	1
OC021	1	1	1	0	1	1	0	0	1	1	0	1	1	0	1	1	1	0	1	1	0	1	1	1	0	1	1	0	0	1	0	1	1	0	0	0	0	0	0	1	0	0	1	0	1	1	1	1	0
OC022	0	1	1	0	0	1	1	0	1	0	0	0	0	0	1	0	0	0	1	1	0	0	0	0	0	0	0	0	0	0	0	1	1	0	0	0	0	0	0	1	0	1	0	0	0	0	0	1	1
OC023	1	1	1	1	0	1	1	1	1	1	1	0	1	1	1	1	1	0	1	1	0	1	1	1	0	1	1	0	1	1	0	1	1	1	1	1	0	1	1	1	0	0	1	1	1	1	1	1	1
OC024	1	1	1	0	0	0	1	0	1	1	0	1	0	0	0	1	1	0	1	1	0	1	1	0	0	0	1	0	0	0	1	1	1	0	0	0	0	1	0	0	0	1	0	0	1	1	0	1	1
OC027	1	1	1	1	0	0	0	0	0	0	0	0	0	0	0	0	0	0	0	1	0	1	1	0	0	0	0	0	0	0	0	1	0	0	0	0	0	0	0	0	0	0	0	0	0	0	0	1	1
OC029	0	1	1	0	0	0	1	0	0	1	0	1	1	0	1	1	0	0	1	1	0	1	0	1	0	0	0	0	0	0	0	1	1	1	0	1	0	0	0	1	0	1	0	0	0	0	0	1	1
OC030	0	1	1	1	0	0	0	1	0	0	0	1	1	0	0	1	1	1	1	1	1	1	0	1	1	0	1	1	0	0	0	1	1	1	0	1	1	0	1	1	1	0	0	0	1	1	0	0	0
OC032	1	1	1	0	0	0	1	0	1	1	0	0	0	1	0	1	1	0	1	1	0	1	1	1	0	0	0	0	0	0	1	1	1	0	0	0	0	0	0	0	0	1	0	0	0	1	0	1	1
OC033	1	1	1	1	1	1	1	1	1	1	1	1	1	0	1	1	1	0	1	1	1	1	1	1	1	1	1	0	0	0	1	1	1	1	1	0	1	1	1	1	0	1	0	0	1	0	1	1	1
OC035	1	1	1	0	0	0	0	1	1	0	0	1	0	1	1	1	1	0	0	1	0	1	1	1	1	1	0	0	0	0	0	1	1	1	0	1	0	1	1	1	0	0	0	0	0	0	1	1	1
OC036	0	1	1	1	1	0	1	1	1	0	0	1	0	0	0	0	0	1	1	1	0	1	1	1	1	0	0	0	0	1	1	1	1	0	0	1	0	1	1	0	0	1	1	0	1	0	1	1	1
OC038	0	1	1	0	0	0	0	0	0	1	0	0	0	0	1	0	0	0	1	1	0	1	0	1	0	0	1	0	0	1	0	1	1	1	0	0	0	0	0	1	0	0	0	0	1	0	1	1	1
OC040	0	1	0	0	0	0	0	0	0	0	0	0	0	0	0	0	0	0	0	0	0	0	1	0	0	1	0	0	0	0	0	0	1	0	0	1	0	0	0	1	0	0	0	0	0	0	0	1	1
OC043	0	1	1	0	0	1	0	0	0	1	0	1	0	0	1	1	1	0	0	1	1	1	0	0	0	1	1	0	0	1	1	1	1	1	0	1	1	0	0	1	1	0	0	0	0	0	1	1	0
OC044	0	1	1	0	0	0	1	0	0	0	1	0	1	0	1	0	0	0	0	1	0	1	0	0	0	0	0	0	0	0	0	1	1	1	0	1	0	0	0	1	0	0	0	0	1	1	0	1	0
OC046	0	1	0	0	0	1	0	1	0	0	0	1	0	0	1	1	0	0	0	1	0	1	1	0	0	0	0	0	0	0	1	1	1	1	0	1	1	0	0	1	0	0	0	0	0	1	0	1	1
OC048	0	1	1	0	0	1	0	0	0	1	0	0	0	0	0	0	1	1	0	1	0	1	1	1	0	0	1	0	0	0	0	1	1	1	1	1	0	0	0	1	0	0	0	0	1	1	1	1	0
OC049	1	1	1	1	0	0	0	0	1	0	0	0	1	0	1	1	1	1	1	1	0	1	1	0	0	0	1	0	0	0	0	1	1	0	1	0	0	1	0	1	0	0	0	0	1	1	1	1	1
OC050	1	1	1	1	0	1	1	1	0	0	0	0	1	1	1	1	1	0	1	1	0	1	0	1	1	0	0	0	1	1	1	1	1	1	0	1	0	1	0	1	0	1	0	1	1	0	0	1	1
OC053	1	1	1	0	0	1	1	0	0	1	0	0	0	0	1	1	1	0	1	1	0	1	1	1	0	0	1	0	0	0	1	1	1	1	0	1	0	0	0	1	1	1	0	0	1	0	0	1	1
OC057	0	1	0	0	1	0	0	0	1	1	1	0	0	1	1	0	0	0	0	0	0	0	1	1	1	1	1	0	0	0	0	1	1	1	0	0	1	1	1	1	0	1	0	1	0	0	0	1	0
OC058	0	1	1	0	1	1	1	0	0	0	0	0	0	0	0	1	1	0	1	1	0	1	0	1	0	0	0	0	0	0	1	1	1	1	1	0	1	1	0	1	0	0	0	0	1	1	1	1	1
OC059	0	1	1	0	0	1	1	1	0	1	0	0	1	0	1	1	1	0	1	1	0	1	0	1	0	0	1	0	1	0	1	1	1	1	0	0	0	1	1	1	0	0	0	0	1	0	1	0	1
OC061	1	1	1	1	1	1	1	1	0	1	1	0	0	1	1	1	1	1	1	1	0	1	1	1	1	1	1	0	1	0	1	1	1	0	1	1	0	1	1	1	0	1	1	0	0	1	1	1	1
OC064	1	1	1	0	0	0	0	0	0	0	1	1	1	0	0	1	0	0	0	1	0	1	1	1	0	0	1	0	0	0	1	0	1	0	0	0	0	0	0	1	0	1	0	0	0	0	0	1	0
OC065	0	1	1	0	1	1	0	1	0	0	0	1	1	0	1	0	1	1	1	1	1	1	1	1	1	0	1	0	0	0	1	1	1	1	0	1	1	1	0	1	0	1	0	0	1	1	0	1	1
OC066	0	1	1	1	0	0	0	1	1	1	1	0	1	0	1	1	1	0	0	1	0	1	1	1	0	1	1	1	0	0	1	1	1	0	1	1	0	0	0	1	0	1	1	0	1	1	0	1	0
OC067	0	1	1	1	0	1	1	1	0	1	1	1	0	0	1	1	1	1	0	1	0	1	1	0	0	0	0	1	1	1	0	1	1	1	1	1	0	1	1	1	0	1	0	0	1	1	0	1	1
OC068	1	1	1	1	0	1	1	1	0	1	1	1	1	0	1	1	1	1	1	1	1	1	1	1	1	0	1	1	1	1	0	1	1	1	1	0	0	1	0	1	0	0	1	1	1	1	0	1	1
OC069	0	1	1	1	1	1	1	1	0	0	1	1	0	0	0	1	1	1	1	1	0	1	1	1	0	0	1	1	1	1	1	1	1	1	1	1	0	0	1	1	1	1	0	1	1	1	1	1	1
OC071	0	1	1	1	1	1	0	1	1	1	0	0	1	0	1	1	0	1	1	0	1	1	1	1	0	1	1	0	0	0	1	1	0	0	1	0	1	1	1	1	0	0	1	0	1	0	0	1	1
OC074	0	1	1	1	0	1	1	1	0	1	0	1	1	0	1	1	1	1	0	1	0	1	1	1	1	1	1	0	0	0	0	1	1	1	1	1	0	1	0	1	0	1	1	1	1	1	0	1	1
OC075	0	1	1	1	0	1	0	0	0	1	0	1	0	0	0	1	1	0	0	1	1	1	1	1	1	1	1	0	0	1	0	1	1	0	0	0	0	0	0	0	0	0	0	0	1	0	1	1	1
OC076	0	1	1	1	1	0	1	1	0	0	0	1	1	1	0	1	1	1	1	1	0	1	1	1	1	1	0	0	1	0	1	1	1	1	0	1	1	0	1	1	0	1	1	1	0	1	1	1	1
OC077	1	1	1	0	1	0	0	1	0	1	0	1	0	0	1	1	1	1	0	1	1	1	1	1	1	1	1	0	0	1	0	1	1	0	0	0	0	1	1	1	1	0	0	0	1	1	0	1	0
OC078	1	1	1	1	0	1	0	0	0	0	1	1	1	0	1	1	1	0	1	1	0	1	1	1	0	0	1	0	1	0	1	1	1	1	0	1	1	0	1	1	0	1	0	0	1	1	0	1	1
OC083	1	1	1	0	0	1	1	1	0	1	0	1	0	0	1	1	1	1	1	1	0	1	1	1	1	1	0	0	0	0	0	1	1	1	1	1	1	0	0	1	0	1	0	0	1	1	1	1	1
OC084	0	1	1	0	0	1	1	1	0	1	1	0	0	1	1	1	1	1	1	1	1	1	1	1	1	1	1	1	1	1	1	1	1	1	1	1	1	1	1	0	0	1	0	1	1	1	1	1	1
OC087	0	1	1	0	1	1	1	0	0	1	0	1	0	0	1	1	1	1	1	1	0	1	1	1	1	1	0	1	1	1	1	1	1	1	0	1	0	0	1	1	0	0	0	1	0	0	0	1	1
OC088	0	1	1	0	1	0	1	1	0	1	0	0	0	0	1	1	1	0	1	1	0	1	1	1	1	1	1	0	1	0	0	1	1	0	0	0	1	1	0	1	0	0	0	0	0	1	1	1	1
OC089	0	1	1	1	1	1	1	1	1	1	0	1	1	0	1	1	1	1	1	1	0	1	1	1	0	0	1	0	0	0	1	1	1	1	1	0	1	1	0	1	0	0	0	0	1	0	1	1	1
OC090	1	1	1	1	1	1	1	0	0	0	0	1	1	1	1	1	1	1	1	1	0	1	1	1	0	1	1	1	1	1	1	1	1	1	1	1	0	0	1	1	0	0	1	1	1	1	1	1	1
OC091	1	1	1	0	0	0	0	0	0	1	0	0	0	1	1	1	1	1	0	1	0	1	1	1	0	0	0	0	0	1	0	1	1	0	1	1	1	0	0	1	0	0	1	1	1	1	1	1	1
OC095	1	1	1	1	0	1	1	1	0	1	1	1	0	1	1	1	1	0	1	0	0	1	1	1	0	1	0	0	0	0	1	1	1	1	1	1	0	0	0	1	1	1	0	0	1	0	1	1	1
OC096	1	1	1	1	0	1	1	1	0	0	0	1	1	1	1	1	1	1	1	1	0	1	1	1	1	1	1	1	1	0	1	1	1	1	1	0	0	1	0	1	1	0	0	0	1	1	1	1	1
OC098	1	1	1	1	0	0	1	1	0	1	1	0	1	0	1	1	1	0	1	1	0	1	1	1	1	1	1	1	1	0	1	0	1	0	1	1	0	1	1	0	0	0	0	0	0	0	0	0	1
OC099	1	1	1	1	1	1	0	1	1	1	0	0	1	1	1	1	1	1	1	1	0	1	1	1	1	0	1	1	1	0	1	1	1	1	1	1	0	1	1	1	0	0	1	0	1	1	1	1	1
OC101	0	0	1	1	0	1	1	0	0	1	0	0	0	0	1	0	1	0	0	1	0	1	0	0	0	0	0	0	0	0	0	1	0	0	0	0	0	0	0	0	0	0	0	0	0	0	0	0	0
OC102	1	1	1	1	1	1	0	1	0	1	0	0	1	0	1	1	1	1	1	1	1	1	1	1	1	1	0	1	0	0	1	1	1	1	1	1	0	0	1	1	0	1	1	1	1	0	1	1	1
OC105	0	1	1	1	0	1	0	1	0	0	0	1	1	0	1	1	0	0	1	1	1	1	1	1	1	0	1	0	0	1	0	1	1	0	0	0	0	1	0	0	0	0	1	0	1	1	0	1	1
OC108	1	1	1	1	1	1	1	1	0	1	1	1	1	0	1	1	1	1	1	1	0	1	1	1	1	0	1	1	1	0	1	1	1	1	1	1	1	1	1	1	0	1	1	1	1	0	1	1	1
OC109	1	1	1	0	1	1	1	1	0	1	0	1	1	1	1	1	1	0	1	1	1	1	1	1	1	1	1	0	0	1	0	1	1	1	0	0	0	1	0	0	0	0	1	0	1	1	1	1	1
OC113	0	1	1	1	0	0	1	0	1	1	1	1	1	1	0	1	1	0	1	1	0	1	1	1	1	0	1	1	1	0	1	1	1	1	0	1	0	0	1	1	0	0	0	1	1	0	0	1	1
OC114	0	1	1	1	0	0	1	1	0	1	1	0	0	0	1	1	1	1	1	1	0	1	1	1	0	0	0	1	1	0	0	1	1	1	0	1	0	0	0	1	0	1	0	1	1	0	0	1	1
OC115	0	1	1	0	0	1	1	1	1	1	0	1	1	0	1	1	1	0	1	1	1	1	1	1	0	0	1	0	1	0	0	1	1	1	1	1	1	1	0	1	0	1	0	0	0	0	0	1	1
OC116	1	1	1	0	0	1	0	1	0	1	0	1	0	0	1	0	1	1	1	1	1	1	1	1	1	0	1	0	0	0	1	1	1	1	1	1	0	0	1	1	0	0	1	0	1	1	0	1	1
OC117	0	1	0	0	0	0	0	0	0	0	1	1	0	1	1	1	1	0	0	0	1	1	1	1	0	0	0	0	1	1	1	1	1	1	1	0	0	1	1	1	0	0	1	0	1	1	1	1	1
OC118	0	1	1	1	1	1	1	1	0	1	1	1	1	0	1	1	1	1	0	1	0	1	1	0	0	1	1	0	1	0	0	1	1	1	1	0	1	1	0	1	0	0	0	0	0	1	0	1	1
OC122	1	1	1	0	0	1	1	1	0	0	0	1	0	1	0	0	1	0	1	1	0	1	1	0	1	0	0	0	0	0	1	1	1	1	1	0	0	0	1	1	0	0	0	0	1	1	0	1	1
OC123	0	1	1	0	0	0	0	0	0	0	0	0	0	0	1	1	1	0	0	0	0	0	0	1	0	0	0	1	0	0	0	1	1	1	0	0	0	0	0	1	1	0	0	0	0	0	0	1	1
OC124	1	1	1	1	1	0	1	0	0	1	0	0	0	0	0	1	0	0	1	1	0	1	1	1	0	1	0	1	0	0	1	0	1	0	0	0	0	0	1	1	0	0	1	1	0	1	0	1	1
OC128	0	1	1	0	0	1	0	0	0	1	0	1	0	0	0	1	1	1	0	1	0	1	1	1	0	0	0	0	0	0	0	1	1	1	1	1	0	0	0	1	0	0	1	0	1	0	0	1	1
OC130	0	1	1	1	0	0	0	1	0	0	0	1	1	1	1	1	1	1	1	1	0	1	1	1	1	0	1	0	0	0	1	1	1	1	1	1	0	1	1	1	1	0	1	0	1	1	1	1	1
OC131	0	1	1	0	0	1	0	0	0	1	0	0	0	0	1	1	1	1	0	1	0	0	1	1	0	0	0	0	0	1	0	1	1	1	0	1	0	0	0	1	1	0	0	0	1	1	0	1	1
OC132	1	1	1	1	0	0	0	1	0	0	0	0	1	1	0	1	1	1	0	1	0	1	1	1	0	0	0	1	0	0	1	1	1	1	0	1	0	0	0	1	0	0	1	0	1	0	1	1	1
OC133	0	1	1	1	1	1	0	1	0	0	0	1	1	0	1	0	1	1	1	1	1	1	1	1	1	1	1	0	1	0	1	1	1	1	0	1	0	1	1	1	0	0	0	1	1	0	0	0	1
OC134	0	1	1	0	1	0	0	1	1	1	0	1	0	0	1	0	1	1	0	0	0	1	1	1	0	0	0	0	0	0	0	1	1	0	1	0	1	0	0	0	0	0	1	0	0	0	0	1	1
OC138	1	1	1	1	1	0	1	1	0	0	1	1	1	1	1	1	1	1	0	1	0	1	1	1	1	1	1	1	1	1	1	1	1	1	1	1	1	1	0	0	0	0	1	0	1	0	0	1	1
OC139	1	1	1	1	1	1	1	1	0	0	1	1	1	1	1	1	1	1	1	1	1	1	1	1	0	1	1	1	1	0	1	1	1	1	1	0	0	1	1	1	0	0	1	1	0	0	1	1	1
OC141	0	1	1	0	1	0	0	1	1	1	0	0	0	1	1	0	1	0	0	1	0	1	1	1	1	0	1	1	0	0	1	1	1	1	1	0	0	0	1	0	0	0	0	0	1	0	0	1	1
OC143	0	1	1	1	1	1	1	1	0	1	1	0	1	0	1	1	1	1	1	1	1	1	1	0	0	1	1	0	0	1	1	1	1	1	1	1	0	1	0	1	0	1	0	0	1	1	0	1	1
OC144	1	1	1	0	1	0	0	1	0	1	0	1	0	0	0	0	1	1	1	1	0	1	1	1	0	1	1	0	1	0	1	1	1	1	1	1	0	1	1	1	1	1	0	0	1	1	1	1	1
OC148	0	1	1	1	1	0	1	1	1	1	1	1	1	0	1	1	1	0	1	1	0	1	1	1	0	0	1	0	1	0	1	1	1	1	1	0	0	1	0	1	1	0	0	0	0	0	1	1	1
OC149	0	1	1	1	0	0	0	0	0	0	0	0	1	0	1	1	1	0	0	1	0	1	0	0	0	0	0	0	0	0	0	1	1	0	0	1	0	0	1	1	0	0	0	0	0	0	0	1	1
OC152	0	1	1	1	1	1	0	1	0	0	0	0	0	0	0	1	1	1	1	1	0	1	1	1	0	0	1	1	0	0	1	1	1	1	1	1	0	1	0	1	0	0	1	0	1	0	1	1	1
OC153	0	1	1	1	1	1	0	1	0	1	0	1	1	0	1	1	1	0	1	1	1	1	1	1	0	0	1	0	0	0	0	1	1	1	1	0	0	1	1	1	0	0	1	0	1	1	1	1	1
OC155	1	1	1	1	0	1	0	1	0	0	1	1	1	0	1	0	1	0	1	1	0	1	1	0	0	0	1	0	1	0	0	1	1	1	0	1	0	0	0	1	1	0	0	0	1	1	1	1	1
OC157	1	1	1	1	1	1	0	1	1	1	1	0	1	1	1	1	1	1	1	1	0	1	1	1	1	1	1	0	1	0	1	1	1	1	1	1	0	1	1	1	0	1	0	1	1	0	0	1	1
OC158	0	1	1	1	0	1	1	0	1	1	1	1	1	1	0	1	1	0	1	1	0	1	0	1	0	0	1	1	0	0	0	1	1	1	1	1	0	1	0	1	0	1	0	0	1	0	0	1	1
OC159	1	1	1	1	0	1	1	1	0	1	1	1	1	1	1	1	1	1	1	1	0	1	1	1	1	0	1	0	1	1	0	1	1	1	1	0	0	1	1	1	0	1	1	1	1	0	0	1	1
OC161	0	1	1	1	0	0	1	1	0	0	1	1	1	0	1	1	0	0	1	1	0	1	1	0	0	0	1	0	0	0	1	1	1	1	0	0	1	1	0	0	0	0	0	0	1	0	1	1	1
OC162	0	1	1	0	0	0	1	1	0	1	0	0	0	0	1	0	0	0	0	1	0	1	0	0	0	0	0	0	0	0	0	1	1	0	0	0	0	0	0	1	0	0	1	0	1	0	0	1	1
OC163	1	1	1	1	0	1	1	1	0	1	0	1	1	0	1	1	0	0	1	1	0	1	1	1	1	0	1	0	0	1	1	1	0	0	0	1	0	1	1	0	0	1	0	0	0	0	0	1	1
OC164	1	1	1	0	1	0	1	1	1	1	0	0	0	0	1	1	1	1	1	1	0	1	1	1	1	1	1	0	0	0	0	1	1	1	0	0	1	1	0	1	0	0	0	0	1	1	0	1	1
OC165	0	1	0	0	0	0	1	1	0	0	0	0	0	0	0	1	0	0	0	1	0	1	1	1	0	0	1	0	1	0	1	0	1	0	1	1	1	0	0	0	1	0	0	1	0	0	0	1	0
OC167	1	1	0	0	1	1	0	0	0	0	1	1	0	1	1	1	1	1	0	1	0	1	1	1	0	1	1	1	0	0	1	1	1	0	1	0	0	0	0	1	0	0	0	0	1	0	0	1	1
OC168	0	1	1	1	1	1	0	1	0	1	0	0	1	0	1	1	1	1	0	1	0	1	1	0	1	0	1	0	0	1	1	1	1	1	1	1	0	0	0	1	0	1	0	0	0	0	0	1	1
OC169	0	1	1	1	1	1	1	1	0	1	1	1	1	1	1	1	1	0	1	1	1	1	1	1	1	1	1	0	1	0	1	1	1	1	0	1	1	1	1	1	0	0	0	0	1	1	0	1	1
OC171	0	1	1	1	1	1	0	0	0	0	1	0	1	1	1	1	1	1	0	1	0	1	1	0	1	0	1	0	1	0	1	1	1	0	1	0	1	0	0	1	1	0	0	0	1	1	0	1	1
OC176	1	1	1	0	0	1	0	0	0	0	0	0	0	0	1	1	1	0	1	1	0	1	1	1	1	1	1	0	0	0	1	1	1	1	0	1	1	0	0	0	0	0	1	1	0	1	0	1	1
OC177	0	1	1	0	0	1	0	1	1	0	1	0	0	0	0	1	1	1	1	1	0	1	1	1	1	0	0	0	1	0	0	1	1	1	1	1	0	1	0	0	1	0	0	0	1	0	1	1	1
OC178	0	1	1	0	1	1	1	1	1	1	0	0	1	0	1	1	0	1	0	1	0	1	0	1	1	0	1	1	1	0	1	1	1	1	0	0	0	1	0	1	1	0	0	0	1	1	1	1	1
OC179	0	1	1	1	1	1	1	1	0	1	0	0	1	1	1	0	1	1	1	1	0	1	1	1	1	0	1	0	0	0	1	1	1	0	0	1	1	0	0	1	1	1	1	1	1	0	1	1	1
OC180	0	1	1	1	0	1	1	1	0	0	1	0	1	0	1	1	1	0	1	1	1	1	0	1	1	0	1	0	1	1	1	1	1	1	0	1	1	1	1	1	0	1	0	0	0	0	1	1	0
OC181	0	1	1	1	1	1	1	1	1	1	1	0	1	0	1	0	1	0	0	0	1	1	1	0	0	0	0	0	1	0	1	1	1	1	0	1	0	1	0	1	0	0	1	0	1	1	1	1	0
OC182	0	1	1	1	1	1	0	1	0	1	1	0	1	0	1	1	1	1	1	1	0	1	1	1	0	1	1	0	1	0	1	1	1	1	1	1	1	1	0	1	1	0	0	0	1	1	0	1	1
OC183	0	1	1	1	1	1	1	1	0	1	1	0	1	1	1	1	1	1	1	1	1	1	1	1	1	1	1	1	1	1	1	1	1	1	1	1	1	1	0	1	1	0	0	1	1	1	0	1	1
OC184	0	1	1	0	0	0	0	0	0	1	0	0	0	0	1	1	1	0	1	1	0	1	0	0	0	0	0	1	0	0	0	1	1	1	0	1	0	0	0	1	0	0	0	1	0	0	1	1	1
OC185	0	1	1	1	0	1	0	0	0	1	1	1	1	0	1	1	1	1	1	1	0	1	1	1	0	1	1	1	1	0	1	1	1	1	1	1	0	0	1	1	0	0	1	1	1	1	1	1	1
OC186	0	1	1	1	1	1	0	1	0	1	0	0	1	0	1	1	1	1	1	1	1	1	1	1	1	0	1	1	0	0	1	1	1	1	0	1	0	1	1	1	0	0	0	0	1	0	1	1	1
OC187	0	1	1	0	0	1	0	0	1	0	0	0	0	0	1	1	1	0	1	0	0	1	1	0	1	0	1	0	0	0	1	1	1	0	0	1	0	1	0	1	0	0	0	0	1	0	0	1	1
OC190	0	1	1	1	1	1	0	1	0	1	1	0	1	0	1	1	1	1	1	1	0	1	1	1	1	0	0	0	1	0	1	1	1	0	1	1	0	0	0	1	1	0	1	0	1	1	0	0	1
OC193	0	1	1	1	1	1	1	1	0	0	0	0	0	1	1	1	0	0	0	1	0	1	1	1	0	0	1	0	1	0	1	1	1	1	0	0	1	1	0	1	0	1	0	0	0	1	1	1	1
OC194	1	1	1	1	0	1	0	1	1	1	0	1	1	0	0	1	1	1	0	1	0	1	0	1	0	0	1	0	0	0	0	1	1	1	1	1	0	1	0	1	1	0	1	0	0	0	1	1	1
OC197	1	1	1	1	0	0	0	0	0	0	0	1	1	0	1	1	1	0	1	1	0	1	1	1	0	0	1	1	0	0	1	1	1	1	1	0	0	0	0	1	0	0	0	0	1	0	0	1	0
OC198	0	1	1	1	0	0	0	1	0	0	0	0	1	1	1	1	1	1	1	1	0	1	1	1	1	0	1	0	0	0	0	1	1	1	0	1	1	1	1	1	0	0	0	0	1	0	1	1	1
OC200	1	1	1	1	0	1	1	0	1	0	0	0	1	1	1	1	1	1	1	1	0	1	1	1	1	0	1	1	0	0	0	1	1	1	1	0	1	0	1	1	1	0	0	0	1	0	0	1	1
OC204	0	1	1	0	1	0	0	1	0	0	0	0	1	0	1	0	1	0	0	1	0	1	1	1	0	0	0	1	1	0	1	1	1	1	1	1	0	1	1	1	0	0	1	0	1	1	0	1	1
OC206	0	1	1	1	0	1	1	1	0	1	1	1	0	1	1	1	1	1	1	1	0	1	1	1	1	0	1	1	1	1	0	1	1	1	1	1	0	1	1	1	1	1	1	1	1	1	0	1	1
OC209	0	1	1	0	0	1	1	1	0	1	0	0	0	0	0	1	0	0	0	1	0	1	1	1	0	0	1	0	0	1	0	1	1	1	1	0	0	0	0	0	0	1	1	0	0	0	1	1	0
OC210	0	1	1	0	1	0	1	1	1	1	1	1	1	0	1	1	1	1	1	1	0	1	1	1	1	1	1	1	1	0	1	1	1	1	1	1	1	1	1	1	1	1	0	0	1	0	0	1	1
OC212	1	1	1	1	1	1	0	1	0	0	1	1	0	1	1	0	1	0	1	1	0	1	1	1	1	0	1	1	1	0	1	1	1	0	1	1	0	1	1	1	1	1	0	1	1	0	1	1	1
OC213	1	1	1	1	1	1	1	1	1	1	1	1	1	0	1	1	1	1	1	1	0	1	1	1	1	1	1	0	1	0	1	1	1	1	1	0	0	1	1	1	0	1	0	1	1	0	1	0	1
OC215	0	1	1	0	0	0	0	1	0	1	0	1	0	0	1	0	0	0	0	1	0	1	1	1	0	1	0	0	0	0	0	1	1	0	1	1	0	0	0	1	0	0	0	0	0	0	0	1	1
OC220	1	1	1	1	1	1	0	0	0	0	0	1	1	0	1	1	1	0	0	0	1	1	1	1	0	0	0	1	0	0	1	1	1	1	0	1	1	0	1	1	0	0	1	1	1	0	0	1	1
OC223	0	1	1	1	0	1	0	1	0	1	1	1	0	0	1	1	1	1	1	1	0	1	1	1	0	1	1	0	1	0	1	1	1	1	1	1	0	1	0	1	0	0	1	1	1	1	0	1	1
OC229	1	1	1	0	0	1	0	0	0	1	0	0	0	1	1	1	1	0	1	1	0	1	1	1	0	0	0	1	0	0	1	1	1	1	1	0	0	0	0	0	0	0	0	0	1	1	1	1	1
OC231	0	1	1	1	0	1	1	1	1	1	1	0	1	0	1	0	1	1	0	1	0	1	1	1	1	1	1	1	1	0	1	1	1	1	1	0	1	0	1	1	0	1	0	0	0	0	1	1	1
OC232	0	1	1	1	1	1	1	1	1	1	1	1	1	0	1	1	1	1	0	1	1	1	1	1	0	1	0	1	1	0	1	1	1	1	1	1	1	1	0	1	0	1	1	1	0	1	1	0	0
OC233	0	1	1	0	1	0	0	1	0	1	1	0	0	0	1	1	1	0	0	1	0	1	0	1	0	1	1	0	1	0	1	1	1	1	1	0	0	0	0	1	0	0	0	0	1	1	0	1	1
OC234	0	1	1	1	0	0	1	1	1	0	1	0	1	0	0	1	1	1	1	1	0	1	1	1	1	1	1	0	1	0	1	1	1	1	1	1	1	1	1	1	1	1	0	1	0	1	0	1	1
OC235	1	1	1	0	0	1	0	1	0	1	1	1	0	1	1	0	0	0	1	0	1	1	1	1	0	0	1	0	0	0	1	1	1	0	0	0	1	1	1	1	0	0	0	0	1	0	1	1	1
OC236	1	1	1	1	0	1	1	1	0	1	1	1	1	0	1	1	1	0	1	1	1	1	1	1	1	0	1	1	1	1	1	1	0	0	1	0	1	1	0	1	0	1	1	1	1	1	1	1	1
OC237	0	1	0	0	0	0	1	1	1	0	1	1	0	1	1	1	0	0	0	1	0	1	1	0	0	1	0	1	1	1	1	0	1	1	0	0	0	0	0	1	0	0	1	0	0	0	1	1	0
OC239	0	1	0	0	0	0	0	1	0	0	0	0	1	0	1	1	0	0	0	0	0	1	1	1	0	0	0	0	0	0	0	1	1	1	0	0	1	0	0	1	1	0	0	0	1	0	0	1	1
OC242	0	1	1	0	0	1	0	1	0	0	1	1	0	1	0	0	0	1	1	1	0	1	1	0	0	0	1	0	1	0	0	1	1	1	0	0	0	0	0	1	0	0	0	0	1	0	0	1	1
OC243	0	1	1	1	1	1	0	1	0	1	1	0	1	0	1	1	1	1	1	1	1	1	1	1	1	1	1	1	1	0	1	1	1	1	1	1	1	0	1	1	1	0	0	0	1	0	0	1	1
OC244	1	1	1	1	1	1	1	1	0	0	1	1	1	1	1	1	1	1	1	1	0	1	1	1	1	0	1	1	1	1	1	1	1	0	1	1	1	0	1	1	1	0	1	1	1	1	1	1	1
OC245	0	1	1	1	0	0	0	0	0	0	1	0	1	0	1	1	1	0	0	1	0	1	1	1	0	0	0	1	1	0	0	1	1	1	1	0	0	0	0	0	0	0	0	0	0	0	1	1	1
OC246	0	1	1	0	1	0	0	1	0	0	0	0	0	0	0	1	0	0	0	1	0	1	1	0	0	0	0	0	0	1	1	1	1	1	1	1	0	1	0	1	0	0	0	0	1	0	0	1	0
OC247	1	1	1	1	1	1	0	1	1	1	1	0	1	0	1	1	1	0	1	0	0	1	1	1	1	0	0	1	1	1	1	1	1	1	0	1	0	0	0	0	0	0	0	0	0	0	0	1	1
OC248	1	1	1	1	0	1	1	1	1	1	1	1	1	1	1	1	1	1	1	1	0	1	1	1	0	1	1	1	1	0	1	1	1	1	1	0	1	1	1	1	1	1	1	0	1	1	1	1	1
OC249	0	1	1	0	0	0	0	1	0	0	1	0	0	0	1	0	1	1	1	1	0	1	1	1	1	0	0	0	1	0	1	1	1	1	0	0	0	1	0	1	0	0	0	0	1	0	1	1	1
[truncated: 48 more columns]

## Sheet: Table 4-5 Metadata
Variable	Definition	Coding
		0	1
ID	Patient's ID	(-)	(-)
abdpt1	Abdominal pain at T1	No	Yes
abdpt2	Abdominal pain at T2	No	Yes
alopt1	Alopecia at T1	No	Yes
alopt2	Alopecia at T2	No	Yes
anort1	Anorexia at T1	No	Yes
anort2	Anorexia at T2	No	Yes
anxit1	Anxiety at T1	No	Yes
anxit2	Anxiety at T2	No	Yes
artht1	Arthralgia at T1	No	Yes
artht2	Arthralgia at T2	No	Yes
blott1	Bloating at T1	No	Yes
blott2	Bloating at T2	No	Yes
blvst1	Blurred vision at T1	No	Yes
blvst2	Blurred vision at T2	No	Yes
bpant1	Back pain at T1	No	Yes
bpant2	Back pain at T2	No	Yes
cipnt1	Peripheral Neuropathy at T1	No	Yes
cipnt2	Peripheral Neuropathy at T2	No	Yes
cntpt1	Constipation at T1	No	Yes
cntpt2	Constipation at T2	No	Yes
cognt1	Cognitive disturbance at T1	No	Yes
cognt2	Cognitive disturbance at T2	No	Yes
cougt1	Cough at T1	No	Yes
cougt2	Cough at T2	No	Yes
deprt1	Depression at T1	No	Yes
deprt2	Depression at T2	No	Yes
diart1	Diarrhea at T1	No	Yes
diart2	Diarrhea at T2	No	Yes
dizzt1	Dizziness at T1	No	Yes
dizzt2	Dizziness at T2	No	Yes
drymt1	Dry mouth at T1	No	Yes
drymt2	Dry mouth at T2	No	Yes
dryst1	Dry skin at T1	No	Yes
dryst2	Dry skin at T2	No	Yes
dypgt1	Dysphagia at T1	No	Yes
dypgt2	Dysphagia at T2	No	Yes
dyppt1	Dyspepsia at T1	No	Yes
dyppt2	Dyspepsia at T2	No	Yes
dysgt1	Dysgeusia at T1	No	Yes
dysgt2	Dysgeusia at T2	No	Yes
dyspt1	Dyspnea at T1	No	Yes
dyspt2	Dyspnea at T2	No	Yes
fatgt1	Fatigue at T1	No	Yes
fatgt2	Fatigue at T2	No	Yes
flatt1	Flatulence at T1	No	Yes
flatt2	Flatulence at T2	No	Yes
headt1	Headache at T1	No	Yes
headt2	Headache at T2	No	Yes
htflt1	Hot flushes at T1	No	Yes
htflt2	Hot flushes at T2	No	Yes
hydrt1	Hyperhidrosis at T1	No	Yes
hydrt2	Hyperhidrosis at T2	No	Yes
insmt1	Insomnia at T1	No	Yes
insmt2	Insomnia at T2	No	Yes
libdt1	Decreased libido at T1	No	Yes
libdt2	Decreased libido at T2	No	Yes
memot1	Memory impairment at T1	No	Yes
memot2	Memory impairment at T2	No	Yes
menst1	Irregular menstruation at T1	No	Yes
menst2	Irregular menstruation at T2	No	Yes
myalt1	Myalgia at T1	No	Yes
myalt2	Myalgia at T2	No	Yes
naust1	Nausea at T1	No	Yes
naust2	Nausea at T2	No	Yes
nldit1	Nail discoloration at T1	No	Yes
nldit2	Nail discoloration at T2	No	Yes
nlrdt1	Nail ridges at T1	No	Yes
nlrdt2	Nail ridges at T2	No	Yes
odort1	Body odor at T1	No	Yes
odort2	Body odor at T2	No	Yes
ormct1	Oral mucositis at T1	No	Yes
ormct2	Oral mucositis at T2	No	Yes
palpt1	Palpitation at T1	No	Yes
palpt2	Palpitation at T2	No	Yes
paret1	Paresthesia at T1	No	Yes
paret2	Paresthesia at T2	No	Yes
prurt1	Pruritus at T1	No	Yes
prurt2	Pruritus at T2	No	Yes
shypt1	Skin hyperpigmentation at T1	No	Yes
shypt2	Skin hyperpigmentation at T2	No	Yes
soret1	Sore throat at T1	No	Yes
soret2	Sore throat at T2	No	Yes
tnntt1	Tinnitus at T1	No	Yes
tnntt2	Tinnitus at T2	No	Yes
vdcht1	Vaginal discharge at T1	No	Yes
vdcht2	Vaginal discharge at T2	No	Yes
vdryt1	Vaginal dryness at T1	No	Yes
vdryt2	Vaginal dryness at T2	No	Yes
vomtt1	Vomiting at T1	No	Yes
vomtt2	Vomiting at T2	No	Yes
wtret1	Watery eyes at T1	No	Yes
wtret2	Watery eyes at T2	No	Yes
GGE_T1	Factor score for general-gastrointestinal-epithelial cluster at T1	(-)	(-)
PN_T1	Factor score for psychoneurological cluster at T1	(-)	(-)
GE_T2	Factor score for general-epithelial cluster at T2	(-)	(-)
PN_T2	Factor score for psychoneurological cluster at T2	(-)	(-)
GI_T2	Factor score for gastrointestinal cluster at T2	(-)	(-)
